# Supplementary material for: Dr.seq2: A quality control and analysis pipeline for parallel single cell transcriptome and epigenome data
Source: PLoS One. 2017 Jul 3;12(7):e0180583. doi: 10.1371/journal.pone.0180583 (PMC5495495; doi:10.1371/journal.pone.0180583)
Supplement: S2 File — (XLSX) [file pone.0180583.s004.xlsx]

## Sheet: Sheet1
Accession ID	Cell line	Cell type	Tissue
GSM958741	NHEK	Keratinocyte	Skin
GSM958731	K562	Erythroblast	Blood
GSM958738	HUVEC	Epithelial	Vein
GSM958740	HepG2	Epithelial	Liver
GSM958739	Hela-S3	Epithelial	Cervix
GSM958737	H1	Embryonic Stem Cell	Embryo
GSM958730	GM12878	Lymphoblastoid	Blood
